# Supplementary material for: Severe Recurrent COVID-Associated Pulmonary Aspergillosis: A Challenging Case
Source: Healthcare (Basel). 2022 Dec 8;10(12):2483. doi: 10.3390/healthcare10122483 (PMC9778552; doi:10.3390/healthcare10122483)
Supplement: Supplementary file 1 [file healthcare-10-02483-s001.zip]

Archive with 1 entries (1 files):
- healthcare-2065572-supplementary.mp4
